# Supplementary material for: Association between Pet Ownership and Obesity: A Systematic Review and Meta-Analysis
Source: Int J Environ Res Public Health. 2020 May 17;17(10):3498. doi: 10.3390/ijerph17103498 (PMC7277191; doi:10.3390/ijerph17103498)
Supplement: Supplementary file 1 [file ijerph-17-03498-s001.zip]

Archive with 2 entries (2 files):
- Table S2_PRISMA.doc
- Table S1_Search_String.docx
